# Supplementary material for: Comparison of Ruptured Intracranial Aneurysms Identification Using Different Machine Learning Algorithms and Radiomics
Source: Diagnostics (Basel). 2023 Aug 9;13(16):2627. doi: 10.3390/diagnostics13162627 (PMC10453422; doi:10.3390/diagnostics13162627)
Supplement: Supplementary file 1 [file diagnostics-13-02627-s001.zip]

Archive with 1 entries (1 files):
- diagnostics-2521228-supplementary.pdf
